# Supplementary material for: Endometrial Cancer Is Associated with Altered Metabolism and Composition of Fatty Acids
Source: Int J Mol Sci. 2025 Apr 2;26(7):3322. doi: 10.3390/ijms26073322 (PMC11989365; doi:10.3390/ijms26073322)
Supplement: Supplementary file 1 [file ijms-26-03322-s001.zip]

Archive with 1 entries (1 files):
- ijms-3521934-supplementary.pdf
